# Supplementary material for: Infection of highly insecticide-resistant malaria vector Anopheles coluzzii with entomopathogenic bacteria Chromobacterium violaceum reduces its survival, blood feeding propensity and fecundity
Source: Malar J. 2020 Oct 2;19:352. doi: 10.1186/s12936-020-03420-4 (PMC7530970; doi:10.1186/s12936-020-03420-4)
Supplement: Supplementary file 2 — Additional file 2. The R_Codes of data Analysis. [file 12936_2020_3420_MOESM2_ESM.xls]

## Sheet: CSP_Serial_edit.csv
Day	Replique	Control	C1	C2	C3	C4
	Replique1	0	0	0	0	0
0.5	Replique1	0	0	0	0	0
1	Replique1	0	0	0	0	0
1.5	Replique1	0	7	6	5	2
2	Replique1	0	4	3	6	5
2.5	Replique1	0	0	0	2	1
3	Replique1	0	5	3	2	3
3.5	Replique1	1	1	2	0	0
4	Replique1	1	1	4	1	1
4.5	Replique1	0	0	0	1	1
5	Replique1	0	1	2	0	0
5.5	Replique1	0	3	3	1	0
6	Replique1	2	1	1	2	1
6.5	Replique1	0	1	1	1	0
7	Replique1	0	2	2	0	1
7.5	Replique1	1	3	0	1	1
8	Replique1	1	3	1	1	0
8.5	Replique1	0	4	1	1	1
9	Replique1	0	5	1	2	2
9.5	Replique1	0	1	2	3	2
10	Replique1	0	3	3	4	2
10.5	Replique1	1	3	4	5	5
11	Replique1	0	0	2	5	5
11.5	Replique1	1	1	3	4	1
12	Replique1	1	0	5	3	2
12.5	Replique1	0	0	0	0	0
13	Replique1	0	1	0	0	1
13.5	Replique1	0	0	0	0	0
14	Replique1	0	0	0	0	0
Alives	Replique1	40	0	3	0	9
	Replique2	0	0	0	0	0
0.5	Replique2	0	0	0	0	0
1	Replique2	0	0	0	0	0
1.5	Replique2	0	7	1	4	4
2	Replique2	0	3	7	4	2
2.5	Replique2	0	2	3	0	2
3	Replique2	0	6	4	3	1
3.5	Replique2	0	2	5	0	1
4	Replique2	0	1	2	0	1
4.5	Replique2	2	0	1	0	0
5	Replique2	0	2	2	2	0
5.5	Replique2	0	1	4	2	0
6	Replique2	0	1	1	2	0
6.5	Replique2	1	0	2	0	0
7	Replique2	0	2	1	1	1
7.5	Replique2	0	2	3	3	1
8	Replique2	0	1	1	0	2
8.5	Replique2	0	4	1	2	1
9	Replique2	1	2	2	4	4
9.5	Replique2	0	2	0	0	3
10	Replique2	0	1	1	7	5
10.5	Replique2	0	3	0	3	3
11	Replique2	2	5	1	5	2
11.5	Replique2	0	1	0	2	3
12	Replique2	1	0	0	2	1
12.5	Replique2	0	1	2	0	1
13	Replique2	0	0	0	0	0
13.5	Replique2	0	0	0	0	0
14	Replique2	0	0	0	0	0
Alives	Replique2	43	0	6	4	10

## Sheet: Blood_feeding_edit_Cv_2
date	replicate	mosq spc	daypostinf	Treatments	totalcp1	statuts	total cp2	statuts
2017-05-31	1	An.col.VK	3	control	10	sugarfedaliv	38	sugarfedaliv
2017-05-31	1	An.col.VK	3	control	0	sugarfeddea	0	sugarfeddea
2017-05-31	1	An.col.VK	3	control	0	unfedaliv	0	unfedaliv
2017-05-31	1	An.col.VK	3	control	0	unfeddead	0	unfeddead
2017-05-31	2	An.col.VK	3	control	4	sugarfedaliv	39	sugarfedaliv
2017-05-31	2	An.col.VK	3	control	0	sugarfeddea	0	sugarfeddea
2017-05-31	2	An.col.VK	3	control	2	unfedaliv	0	unfedaliv
2017-05-31	2	An.col.VK	3	control	0	unfeddead	0	unfeddead
2017-05-31	3	An.col.VK	3	control	9	sugarfedaliv	38	sugarfedaliv
2017-05-31	3	An.col.VK	3	control	0	sugarfeddea	0	sugarfeddea
2017-05-31	3	An.col.VK	3	control	0	unfedaliv	0	unfedaliv
2017-05-31	3	An.col.VK	3	control	0	unfeddead	0	unfeddead
2017-05-31	4	An.col.VK	3	control	6	sugarfedaliv	43	sugarfedaliv
2017-05-31	4	An.col.VK	3	control	0	sugarfeddea	0	sugarfeddea
2017-05-31	4	An.col.VK	3	control	0	unfedaliv	0	unfedaliv
2017-05-31	4	An.col.VK	3	control	0	unfeddead	0	unfeddead
2017-05-31	1	An.col.VK	3	CSP	2	sugarfedaliv	24	sugarfedaliv
2017-05-31	1	An.col.VK	3	CSP	0	sugarfeddea	0	sugarfeddea
2017-05-31	1	An.col.VK	3	CSP	17	unfedaliv	0	unfedaliv
2017-05-31	1	An.col.VK	3	CSP	0	unfeddead	0	unfeddead
2017-05-31	2	An.col.VK	3	CSP	8	sugarfedaliv	36	sugarfedaliv
2017-05-31	2	An.col.VK	3	CSP	0	sugarfeddea	3	sugarfeddea
2017-05-31	2	An.col.VK	3	CSP	0	unfedaliv	0	unfedaliv
2017-05-31	2	An.col.VK	3	CSP	0	unfeddead	0	unfeddead
2017-05-31	3	An.col.VK	3	CSP	1	sugarfedaliv	40	sugarfedaliv
2017-05-31	3	An.col.VK	3	CSP	0	sugarfeddea	2	sugarfeddea
2017-05-31	3	An.col.VK	3	CSP	1	unfedaliv	1	unfedaliv
2017-05-31	3	An.col.VK	3	CSP	0	unfeddead	1	unfeddead
2017-05-31	4	An.col.VK	3	CSP	1	sugarfedaliv	40	sugarfedaliv
2017-05-31	4	An.col.VK	3	CSP	0	sugarfeddea	0	sugarfeddea
2017-05-31	4	An.col.VK	3	CSP	2	unfedaliv	0	unfedaliv
2017-05-31	4	An.col.VK	3	CSP	0	unfeddead	0	unfeddead
2017-06-01	1	An.col.VK	4	control	1	sugarfedaliv	40	sugarfedaliv
2017-06-01	1	An.col.VK	4	control	0	sugarfeddea	0	sugarfeddea
2017-06-01	1	An.col.VK	4	control	4	unfedaliv	0	unfedaliv
2017-06-01	1	An.col.VK	4	control	0	unfeddead	0	unfeddead
2017-06-01	2	An.col.VK	4	control	3	sugarfedaliv	39	sugarfedaliv
2017-06-01	2	An.col.VK	4	control	0	sugarfeddea	0	sugarfeddea
2017-06-01	2	An.col.VK	4	control	3	unfedaliv	0	unfedaliv
2017-06-01	2	An.col.VK	4	control	0	unfeddead	0	unfeddead
2017-06-01	3	An.col.VK	4	control	5	sugarfedaliv	44	sugarfedaliv
2017-06-01	3	An.col.VK	4	control	0	sugarfeddea	0	sugarfeddea
2017-06-01	3	An.col.VK	4	control	0	unfedaliv	0	unfedaliv
2017-06-01	3	An.col.VK	4	control	0	unfeddead	0	unfeddead
2017-06-01	4	An.col.VK	4	control	3	sugarfedaliv	39	sugarfedaliv
2017-06-01	4	An.col.VK	4	control	0	sugarfeddea	0	sugarfeddea
2017-06-01	4	An.col.VK	4	control	3	unfedaliv	0	unfedaliv
2017-06-01	4	An.col.VK	4	control	0	unfeddead	0	unfeddead
2017-06-01	1	An.col.VK	4	CSP	2	sugarfedaliv	19	sugarfedaliv
2017-06-01	1	An.col.VK	4	CSP	0	sugarfeddea	0	sugarfeddea
2017-06-01	1	An.col.VK	4	CSP	17	unfedaliv	3	unfedaliv
2017-06-01	1	An.col.VK	4	CSP	0	unfeddead	0	unfeddead
2017-06-01	2	An.col.VK	4	CSP	14	sugarfedaliv	26	sugarfedaliv
2017-06-01	2	An.col.VK	4	CSP	0	sugarfeddea	0	sugarfeddea
2017-06-01	2	An.col.VK	4	CSP	2	unfedaliv	0	unfedaliv
2017-06-01	2	An.col.VK	4	CSP	0	unfeddead	0	unfeddead
2017-06-01	3	An.col.VK	4	CSP	16	sugarfedaliv	25	sugarfedaliv
2017-06-01	3	An.col.VK	4	CSP	0	sugarfeddea	0	sugarfeddea
2017-06-01	3	An.col.VK	4	CSP	1	unfedaliv	0	unfedaliv
2017-06-01	3	An.col.VK	4	CSP	0	unfeddead	0	unfeddead
2017-06-01	4	An.col.VK	4	CSP	12	sugarfedaliv	25	sugarfedaliv
2017-06-01	4	An.col.VK	4	CSP	0	sugarfeddea	0	sugarfeddea
2017-06-01	4	An.col.VK	4	CSP	5	unfedaliv	0	unfedaliv
2017-06-01	4	An.col.VK	4	CSP	0	unfeddead	0	unfeddead
2017-06-02	1	An.col.VK	5	control	9	sugarfedaliv	38	sugarfedaliv
2017-06-02	1	An.col.VK	5	control	0	sugarfeddea	0	sugarfeddea
2017-06-02	1	An.col.VK	5	control	0	unfedaliv	0	unfedaliv
2017-06-02	1	An.col.VK	5	control	0	unfeddead	0	unfeddead
2017-06-02	2	An.col.VK	5	control	3	sugarfedaliv	39	sugarfedaliv
2017-06-02	2	An.col.VK	5	control	0	sugarfeddea	0	sugarfeddea
2017-06-02	2	An.col.VK	5	control	3	unfedaliv	0	unfedaliv
2017-06-02	2	An.col.VK	5	control	0	unfeddead	0	unfeddead
2017-06-02	3	An.col.VK	5	control	9	sugarfedaliv	38	sugarfedaliv
2017-06-02	3	An.col.VK	5	control	0	sugarfeddea	0	sugarfeddea
2017-06-02	3	An.col.VK	5	control	0	unfedaliv	0	unfedaliv
2017-06-02	3	An.col.VK	5	control	0	unfeddead	0	unfeddead
2017-06-02	4	An.col.VK	5	control	7	sugarfedaliv	42	sugarfedaliv
2017-06-02	4	An.col.VK	5	control	0	sugarfeddea	0	sugarfeddea
2017-06-02	4	An.col.VK	5	control	0	unfedaliv	0	unfedaliv
2017-06-02	4	An.col.VK	5	control	0	unfeddead	0	unfeddead
2017-06-02	1	An.col.VK	5	CSP	5	sugarfedaliv	25	sugarfedaliv
2017-06-02	1	An.col.VK	5	CSP	0	sugarfeddea	0	sugarfeddea
2017-06-02	1	An.col.VK	5	CSP	7	unfedaliv	3	unfedaliv
2017-06-02	1	An.col.VK	5	CSP	0	unfeddead	0	unfeddead
2017-06-02	2	An.col.VK	5	CSP	3	sugarfedaliv	17	sugarfedaliv
2017-06-02	2	An.col.VK	5	CSP	0	sugarfeddea	0	sugarfeddea
2017-06-02	2	An.col.VK	5	CSP	20	unfedaliv	0	unfedaliv
2017-06-02	2	An.col.VK	5	CSP	0	unfeddead	0	unfeddead
2017-06-02	3	An.col.VK	5	CSP	10	sugarfedaliv	0	sugarfedaliv
2017-06-02	3	An.col.VK	5	CSP	0	sugarfeddea	0	sugarfeddea
2017-06-02	3	An.col.VK	5	CSP	1	unfedaliv	39	unfedaliv
2017-06-02	3	An.col.VK	5	CSP	0	unfeddead	0	unfeddead
2017-06-02	4	An.col.VK	5	CSP	18	sugarfedaliv	19	sugarfedaliv
2017-06-02	4	An.col.VK	5	CSP	1	sugarfeddea	1	sugarfeddea
2017-06-02	4	An.col.VK	5	CSP	0	unfedaliv	0	unfedaliv
2017-06-02	4	An.col.VK	5	CSP	0	unfeddead	0	unfeddead
2017-04-11	1	An.col.VK	6	control	21	sugarfedaliv	12	sugarfedaliv
2017-04-11	1	An.col.VK	6	control	0	sugarfeddea	0	sugarfeddea
2017-04-11	1	An.col.VK	6	control	14	unfedaliv	2	unfedaliv
2017-04-11	1	An.col.VK	6	control	0	unfeddead	0	unfeddead
2017-04-11	2	An.col.VK	6	control	1	sugarfedaliv	37	sugarfedaliv
2017-04-11	2	An.col.VK	6	control	0	sugarfeddea	0	sugarfeddea
2017-04-11	2	An.col.VK	6	control	8	unfedaliv	1	unfedaliv
2017-04-11	2	An.col.VK	6	control	1	unfeddead	1	unfeddead
2017-04-11	3	An.col.VK	6	control	6	sugarfedaliv	40	sugarfedaliv
2017-04-11	3	An.col.VK	6	control	0	sugarfeddea	0	sugarfeddea
2017-04-11	3	An.col.VK	6	control	0	unfedaliv	1	unfedaliv
2017-04-11	3	An.col.VK	6	control	0	unfeddead	0	unfeddead
2017-04-11	4	An.col.VK	6	control	7	sugarfedaliv	35	sugarfedaliv
2017-04-11	4	An.col.VK	6	control	0	sugarfeddea	0	sugarfeddea
2017-04-11	4	An.col.VK	6	control	6	unfedaliv	0	unfedaliv
2017-04-11	4	An.col.VK	6	control	0	unfeddead	0	unfeddead
2017-04-11	1	An.col.VK	6	CSP	4	sugarfedaliv	24	sugarfedaliv
2017-04-11	1	An.col.VK	6	CSP	2	sugarfeddea	0	sugarfeddea
2017-04-11	1	An.col.VK	6	CSP	16	unfedaliv	0	unfedaliv
2017-04-11	1	An.col.VK	6	CSP	0	unfeddead	3	unfeddead
2017-04-11	2	An.col.VK	6	CSP	7	sugarfedaliv	5	sugarfedaliv
2017-04-11	2	An.col.VK	6	CSP	0	sugarfeddea	0	sugarfeddea
2017-04-11	2	An.col.VK	6	CSP	26	unfedaliv	9	unfedaliv
2017-04-11	2	An.col.VK	6	CSP	0	unfeddead	0	unfeddead
2017-04-11	3	An.col.VK	6	CSP	30	sugarfedaliv	8	sugarfedaliv
2017-04-11	3	An.col.VK	6	CSP	0	sugarfeddea	0	sugarfeddea
2017-04-11	3	An.col.VK	6	CSP	8	unfedaliv	7	unfedaliv
2017-04-11	3	An.col.VK	6	CSP	0	unfeddead	0	unfeddead
2017-04-11	4	An.col.VK	6	CSP	9	sugarfedaliv	16	sugarfedaliv
2017-04-11	4	An.col.VK	6	CSP	0	sugarfeddea	0	sugarfeddea
2017-04-11	4	An.col.VK	6	CSP	27	unfedaliv	3	unfedaliv
2017-04-11	4	An.col.VK	6	CSP	2	unfeddead	0	unfeddead
2017-04-12	1	An.col.VK	7	control	8	sugarfedaliv	32	sugarfedaliv
2017-04-12	1	An.col.VK	7	control	0	sugarfeddea	0	sugarfeddea
2017-04-12	1	An.col.VK	7	control	9	unfedaliv	0	unfedaliv
2017-04-12	1	An.col.VK	7	control	0	unfeddead	0	unfeddead
2017-04-12	2	An.col.VK	7	control	5	sugarfedaliv	42	sugarfedaliv
2017-04-12	2	An.col.VK	7	control	0	sugarfeddea	0	sugarfeddea
2017-04-12	2	An.col.VK	7	control	0	unfedaliv	0	unfedaliv
2017-04-12	2	An.col.VK	7	control	2	unfeddead	1	unfeddead
2017-04-12	3	An.col.VK	7	control	2	sugarfedaliv	48	sugarfedaliv
2017-04-12	3	An.col.VK	7	control	0	sugarfeddea	0	sugarfeddea
2017-04-12	3	An.col.VK	7	control	0	unfedaliv	0	unfedaliv
2017-04-12	3	An.col.VK	7	control	0	unfeddead	0	unfeddead
2017-04-12	4	An.col.VK	7	control	7	sugarfedaliv	34	sugarfedaliv
2017-04-12	4	An.col.VK	7	control	0	sugarfeddea	0	sugarfeddea
2017-04-12	4	An.col.VK	7	control	7	unfedaliv	0	unfedaliv
2017-04-12	4	An.col.VK	7	control	0	unfeddead	0	unfeddead
2017-04-12	1	An.col.VK	7	CSP	2	sugarfedaliv	3	sugarfedaliv
2017-04-12	1	An.col.VK	7	CSP	2	sugarfeddea	4	sugarfeddea
2017-04-12	1	An.col.VK	7	CSP	32	unfedaliv	2	unfedaliv
2017-04-12	1	An.col.VK	7	CSP	0	unfeddead	0	unfeddead
2017-04-12	2	An.col.VK	7	CSP	12	sugarfedaliv	7	sugarfedaliv
2017-04-12	2	An.col.VK	7	CSP	0	sugarfeddea	0	sugarfeddea
2017-04-12	2	An.col.VK	7	CSP	24	unfedaliv	0	unfedaliv
2017-04-12	2	An.col.VK	7	CSP	2	unfeddead	0	unfeddead
2017-04-12	3	An.col.VK	7	CSP	14	sugarfedaliv	24	sugarfedaliv
2017-04-12	3	An.col.VK	7	CSP	0	sugarfeddea	0	sugarfeddea
2017-04-12	3	An.col.VK	7	CSP	18	unfedaliv	0	unfedaliv
2017-04-12	3	An.col.VK	7	CSP	0	unfeddead	0	unfeddead
2017-04-12	4	An.col.VK	7	CSP	3	sugarfedaliv	11	sugarfedaliv
2017-04-12	4	An.col.VK	7	CSP	0	sugarfeddea	0	sugarfeddea
2017-04-12	4	An.col.VK	7	CSP	31	unfedaliv	3	unfedaliv
2017-04-12	4	An.col.VK	7	CSP	0	unfeddead	0	unfeddead
2017-04-13	1	An.col.VK	8	control	6	sugarfedaliv	32	sugarfedaliv
2017-04-13	1	An.col.VK	8	control	0	sugarfeddea	0	sugarfeddea
2017-04-13	1	An.col.VK	8	control	8	unfedaliv	0	unfedaliv
2017-04-13	1	An.col.VK	8	control	0	unfeddead	0	unfeddead
2017-04-13	2	An.col.VK	8	control	11	sugarfedaliv	32	sugarfedaliv
2017-04-13	2	An.col.VK	8	control	1	sugarfeddea	0	sugarfeddea
2017-04-13	2	An.col.VK	8	control	0	unfedaliv	0	unfedaliv
2017-04-13	2	An.col.VK	8	control	1	unfeddead	0	unfeddead
2017-04-13	3	An.col.VK	8	control	3	sugarfedaliv	41	sugarfedaliv
2017-04-13	3	An.col.VK	8	control	0	sugarfeddea	0	sugarfeddea
2017-04-13	3	An.col.VK	8	control	7	unfedaliv	0	unfedaliv
2017-04-13	3	An.col.VK	8	control	0	unfeddead	0	unfeddead
2017-04-13	4	An.col.VK	8	control	0	sugarfedaliv	48	sugarfedaliv
2017-04-13	4	An.col.VK	8	control	0	sugarfeddea	0	sugarfeddea
2017-04-13	4	An.col.VK	8	control	2	unfedaliv	0	unfedaliv
2017-04-13	4	An.col.VK	8	control	0	unfeddead	0	unfeddead
2017-04-13	1	An.col.VK	8	CSP	3	sugarfedaliv	2	sugarfedaliv
2017-04-13	1	An.col.VK	8	CSP	1	sugarfeddea	5	sugarfeddea
2017-04-13	1	An.col.VK	8	CSP	31	unfedaliv	3	unfedaliv
2017-04-13	1	An.col.VK	8	CSP	0	unfeddead	0	unfeddead
2017-04-13	2	An.col.VK	8	CSP	11	sugarfedaliv	8	sugarfedaliv
2017-04-13	2	An.col.VK	8	CSP	0	sugarfeddea	0	sugarfeddea
2017-04-13	2	An.col.VK	8	CSP	23	unfedaliv	1	unfedaliv
2017-04-13	2	An.col.VK	8	CSP	2	unfeddead	2	unfeddead
2017-04-13	3	An.col.VK	8	CSP	12	sugarfedaliv	24	sugarfedaliv
2017-04-13	3	An.col.VK	8	CSP	0	sugarfeddea	0	sugarfeddea
2017-04-13	3	An.col.VK	8	CSP	18	unfedaliv	0	unfedaliv
2017-04-13	3	An.col.VK	8	CSP	0	unfeddead	0	unfeddead
2017-04-13	4	An.col.VK	8	CSP	4	sugarfedaliv	6	sugarfedaliv
2017-04-13	4	An.col.VK	8	CSP	0	sugarfeddea	0	sugarfeddea
2017-04-13	4	An.col.VK	8	CSP	32	unfedaliv	6	unfedaliv
2017-04-13	4	An.col.VK	8	CSP	0	unfeddead	0	unfeddead
2017-04-14	1	An.col.VK	9	control	4	sugarfedaliv	27	sugarfedaliv
2017-04-14	1	An.col.VK	9	control	3	sugarfeddea	0	sugarfeddea
2017-04-14	1	An.col.VK	9	control	0	unfedaliv	0	unfedaliv
2017-04-14	1	An.col.VK	9	control	4	unfeddead	8	unfeddead
2017-04-14	2	An.col.VK	9	control	0	sugarfedaliv	53	sugarfedaliv
2017-04-14	2	An.col.VK	9	control	0	sugarfeddea	0	sugarfeddea
2017-04-14	2	An.col.VK	9	control	4	unfedaliv	0	unfedaliv
2017-04-14	2	An.col.VK	9	control	0	unfeddead	0	unfeddead
2017-04-14	3	An.col.VK	9	control	13	sugarfedaliv	36	sugarfedaliv
2017-04-14	3	An.col.VK	9	control	0	sugarfeddea	0	sugarfeddea
2017-04-14	3	An.col.VK	9	control	1	unfedaliv	0	unfedaliv
2017-04-14	3	An.col.VK	9	control	0	unfeddead	0	unfeddead
2017-04-14	4	An.col.VK	9	control	6	sugarfedaliv	40	sugarfedaliv
2017-04-14	4	An.col.VK	9	control	0	sugarfeddea	0	sugarfeddea
2017-04-14	4	An.col.VK	9	control	0	unfedaliv	0	unfedaliv
2017-04-14	4	An.col.VK	9	control	0	unfeddead	0	unfeddead
2017-04-14	1	An.col.VK	9	CSP	0	sugarfedaliv	2	sugarfedaliv
2017-04-14	1	An.col.VK	9	CSP	0	sugarfeddea	0	sugarfeddea
2017-04-14	1	An.col.VK	9	CSP	36	unfedaliv	4	unfedaliv
2017-04-14	1	An.col.VK	9	CSP	2	unfeddead	3	unfeddead
2017-04-14	2	An.col.VK	9	CSP	0	sugarfedaliv	6	sugarfedaliv
2017-04-14	2	An.col.VK	9	CSP	0	sugarfeddea	0	sugarfeddea
2017-04-14	2	An.col.VK	9	CSP	34	unfedaliv	3	unfedaliv
2017-04-14	2	An.col.VK	9	CSP	2	unfeddead	0	unfeddead
2017-04-14	3	An.col.VK	9	CSP	3	sugarfedaliv	13	sugarfedaliv
2017-04-14	3	An.col.VK	9	CSP	0	sugarfeddea	0	sugarfeddea
2017-04-14	3	An.col.VK	9	CSP	29	unfedaliv	5	unfedaliv
2017-04-14	3	An.col.VK	9	CSP	0	unfeddead	0	unfeddead
2017-04-14	4	An.col.VK	9	CSP	4	sugarfedaliv	9	sugarfedaliv
2017-04-14	4	An.col.VK	9	CSP	0	sugarfeddea	0	sugarfeddea
2017-04-14	4	An.col.VK	9	CSP	35	unfedaliv	1	unfedaliv
2017-04-14	4	An.col.VK	9	CSP	0	unfeddead	0	unfeddead

## Sheet: fcdat
Treatment	Replicate	Nb Eggs	Nb Larvae	total mosquito
Control	1	3317	3120	25
Control	2	3028	2869	25
Control	3	3303	3141	25
C.violaceum	1	357	279	25
C.violaceum	2	398	234	25
C.violaceum	3	415	339	25

## Sheet: fec
ID moustique	Treatment	Repliccate	Nb eggs	Nb Larvae
1	Control	1	136	133
2	Control	1	113	101
3	Control	1	118	111
4	Control	1	117	109
5	Control	1	103	97
6	Control	1	112	107
7	Control	1	127	121
8	Control	1	137	118
9	Control	1	141	132
10	Control	1	115	112
11	Control	1	107	97
12	Control	1	101	96
13	Control	1	137	122
14	Control	1	151	143
15	Control	1	109	102
16	Control	1	140	132
17	Control	1	138	128
18	Control	1	187	181
19	Control	1	171	162
20	Control	1	118	111
21	Control	1	131	128
22	Control	1	147	137
23	Control	1	172	167
24	Control	1	151	142
25	Control	1	138	131
1	Control	2	97	91
2	Control	2	101	96
3	Control	2	107	98
4	Control	2	98	97
5	Control	2	118	107
6	Control	2	141	138
7	Control	2	152	147
8	Control	2	137	132
9	Control	2	142	138
10	Control	2	96	88
11	Control	2	147	132
12	Control	2	153	143
13	Control	2	112	108
14	Control	2	136	125
15	Control	2	113	107
16	Control	2	118	110
17	Control	2	117	111
18	Control	2	103	97
19	Control	2	112	105
20	Control	2	127	125
21	Control	2	137	132
22	Control	2	141	137
23	Control	2	115	109
24	Control	2	107	99
25	Control	2	101	97
1	Control	3	137	134
2	Control	3	151	146
3	Control	3	109	97
4	Control	3	140	136
5	Control	3	138	128
6	Control	3	187	181
7	Control	3	171	167
8	Control	3	118	112
9	Control	3	131	126
10	Control	3	147	142
11	Control	3	172	164
12	Control	3	151	143
13	Control	3	138	131
14	Control	3	123	117
15	Control	3	142	134
16	Control	3	122	120
17	Control	3	116	113
18	Control	3	113	98
19	Control	3	117	105
20	Control	3	127	121
21	Control	3	114	108
22	Control	3	115	107
23	Control	3	108	108
24	Control	3	104	97
25	Control	3	112	106
1	C. violaceum	1	71	52
2	C. violaceum	1	52	25
3	C. violaceum	1	97	87
4	C. violaceum	1	22	12
5	C. violaceum	1	115	103
6	C. violaceum	1	0	0
7	C. violaceum	1	0	0
8	C. violaceum	1	0	0
9	C. violaceum	1	0	0
10	C. violaceum	1	0	0
11	C. violaceum	1	0	0
12	C. violaceum	1	0	0
13	C. violaceum	1	0	0
14	C. violaceum	1	0	0
15	C. violaceum	1	0	0
16	C. violaceum	1	0	0
17	C. violaceum	1	0	0
18	C. violaceum	1	0	0
19	C. violaceum	1	0	0
20	C. violaceum	1	0	0
21	C. violaceum	1	0	0
22	C. violaceum	1	0	0
23	C. violaceum	1	0	0
24	C. violaceum	1	0	0
25	C. violaceum	1	0	0
1	C. violaceum	2	25	24
2	C. violaceum	2	75	0
3	C. violaceum	2	89	77
4	C. violaceum	2	47	31
5	C. violaceum	2	105	48
6	C. violaceum	2	57	54
7	C. violaceum	2	0	0
8	C. violaceum	2	0	0
9	C. violaceum	2	0	0
10	C. violaceum	2	0	0
11	C. violaceum	2	0	0
12	C. violaceum	2	0	0
13	C. violaceum	2	0	0
14	C. violaceum	2	0	0
15	C. violaceum	2	0	0
16	C. violaceum	2	0	0
17	C. violaceum	2	0	0
18	C. violaceum	2	0	0
19	C. violaceum	2	0	0
20	C. violaceum	2	0	0
21	C. violaceum	2	0	0
22	C. violaceum	2	0	0
23	C. violaceum	2	0	0
24	C. violaceum	2	0	0
25	C. violaceum	2	0	0
1	C. violaceum	3	76	74
2	C. violaceum	3	47	36
3	C. violaceum	3	102	96
4	C. violaceum	3	46	35
5	C. violaceum	3	97	75
6	C. violaceum	3	47	23
7	C. violaceum	3	0	0
8	C. violaceum	3	0	0
9	C. violaceum	3	0	0
10	C. violaceum	3	0	0
11	C. violaceum	3	0	0
12	C. violaceum	3	0	0
13	C. violaceum	3	0	0
14	C. violaceum	3	0	0
15	C. violaceum	3	0	0
16	C. violaceum	3	0	0
17	C. violaceum	3	0	0
18	C. violaceum	3	0	0
19	C. violaceum	3	0	0
20	C. violaceum	3	0	0
21	C. violaceum	3	0	0
22	C. violaceum	3	0	0
23	C. violaceum	3	0	0
24	C. violaceum	3	0	0
25	C. violaceum	3	0	0
